# Supplementary material for: Validation of the Wijma Delivery Expectancy/Experience Questionnaire (Version B) Among Greek Postpartum Women
Source: Healthcare (Basel). 2025 Apr 14;13(8):896. doi: 10.3390/healthcare13080896 (PMC12026961; doi:10.3390/healthcare13080896)
Supplement: Supplementary file 1 [file healthcare-13-00896-s001.zip]

Archive with 1 entries (1 files):
- healthcare-3534049-supplementary.pdf
